# Supplementary material for: Automatic Extraction of Nanoparticle Properties Using Natural Language Processing: NanoSifter an Application to Acquire PAMAM Dendrimer Properties
Source: PLoS One. 2014 Jan 2;9(1):e83932. doi: 10.1371/journal.pone.0083932 (PMC3879259; doi:10.1371/journal.pone.0083932)
Supplement: Appendix S3 — Regular expression model JAPE file for identifying numeric values in the literature. (JAPE) [file pone.0083932.s003.jape]

/*
* numericvalue.jape
*
* This file is meant to annotate numeric values including their units.
*
* David E. Jones, 26 Nov 2012
*/


Phase:   numeric_value
Input: Lookup Token
Options: control = appelt

Macro: NUMBER

(
  {Token.string ==~ "[0-9]{1,}"}
 )
 
Macro: NUMBER_DECIMAL

(
  (NUMBER)
  {Token.string == "."}
  (NUMBER)
 )

Macro: NUMBER_COMMA

(
  (NUMBER)
  {Token.string == ","}
  (NUMBER)
 ) 

Macro: NUMBER_SPACE

(
  (NUMBER)
  (NUMBER)
 )  
 
Macro: NUMBER_TYPE

(
  (NUMBER|NUMBER_DECIMAL|NUMBER_COMMA|NUMBER_SPACE)
 )

Macro: NUMBER_MODIFIED

(
  {Token.string == "-"}
  (NUMBER_TYPE)
 )   

Macro: NUMBER_MODIFIED1

(
  {Token.string == "−"}
  (NUMBER_TYPE)
 )

Macro: NUMBER_MODIFIED2

(
  {Token.string == "+"}
  (NUMBER_TYPE)
 )

Macro: NUMBER_MODIFIED3

(
  {Token.string == "<"}
  (NUMBER_TYPE)
 )

Macro: NUMBER_MODIFIED4

(
  {Token.string == ">"}
  (NUMBER_TYPE)
 )

Macro: NUMBER_MODIFIED_ALL

(
  (NUMBER_MODIFIED|NUMBER_MODIFIED1|NUMBER_MODIFIED2|NUMBER_MODIFIED3|NUMBER_MODIFIED4)
 )
 
Macro: NUMBER_SPAN

(
  (NUMBER_TYPE|NUMBER_MODIFIED_ALL)
  {Token.string == "-"}
  (NUMBER_TYPE|NUMBER_MODIFIED_ALL)
 )

Macro: NUMBER_SPAN1

(
  (NUMBER_TYPE|NUMBER_MODIFIED_ALL)
  {Token.string == "–"}
  (NUMBER_TYPE|NUMBER_MODIFIED_ALL)
 ) 

Macro: NUMBER_SPAN2

(
  (NUMBER_TYPE|NUMBER_MODIFIED_ALL)
  {Token.string == "−"}
  (NUMBER_TYPE|NUMBER_MODIFIED_ALL)
 )

Macro: NUMBER_SPAN3

(
  (NUMBER_TYPE|NUMBER_MODIFIED_ALL)
  {Token.string == "—"}
  (NUMBER_TYPE|NUMBER_MODIFIED_ALL)
 )
 
Macro: NUMBER_SPAN4

(
  (NUMBER_TYPE|NUMBER_MODIFIED_ALL)
  {Token.string == "to"}
  (NUMBER_TYPE|NUMBER_MODIFIED_ALL)
 ) 

Macro: NUMBER_SPAN5

(
  (NUMBER_TYPE|NUMBER_MODIFIED_ALL)
  {Token.string == "and"}
  (NUMBER_TYPE|NUMBER_MODIFIED_ALL)
 )

Macro: NUMBER_SPAN6

(
  (NUMBER_TYPE|NUMBER_MODIFIED_ALL)
  {Token.string == "±"}
  (NUMBER_TYPE|NUMBER_MODIFIED_ALL)
 )
 
Macro: NUMBER_SPAN7

(
  (NUMBER_TYPE)
  {Token.string == " - "}
  (NUMBER_TYPE|NUMBER_MODIFIED)
 )

Macro: NUMBER_SPAN_ALL

(
  (NUMBER_SPAN|NUMBER_SPAN1|NUMBER_SPAN2|NUMBER_SPAN3|NUMBER_SPAN4|NUMBER_SPAN5|NUMBER_SPAN6|NUMBER_SPAN7)
 )

Macro: NUMBER_LIST

(
  (NUMBER_TYPE|NUMBER_MODIFIED_ALL)
  {Token.string == ","}
  (NUMBER_TYPE|NUMBER_MODIFIED_ALL)
  {Token.string == ","}
  {Token.string == "and"}
  (NUMBER_TYPE|NUMBER_MODIFIED_ALL)
 )

Macro: NUMBER_LIST1

(
  (NUMBER_TYPE|NUMBER_MODIFIED_ALL)
  {Token.string == ","}
  (NUMBER_TYPE|NUMBER_MODIFIED_ALL)
  {Token.string == "and"}
  (NUMBER_TYPE|NUMBER_MODIFIED_ALL)
 )

Macro: NUMBER_LIST2

(
  (NUMBER_TYPE|NUMBER_MODIFIED_ALL)
  {Token.string == ","}
  (NUMBER_TYPE|NUMBER_MODIFIED_ALL)
  {Token.string == ","}
  (NUMBER_TYPE|NUMBER_MODIFIED_ALL)
  {Token.string == ","}
  {Token.string == "and"}
  (NUMBER_TYPE|NUMBER_MODIFIED_ALL)
 )
 
Macro: NUMBER_LIST3

(
  (NUMBER_TYPE|NUMBER_MODIFIED_ALL)
  {Token.string == ","}
  (NUMBER_TYPE|NUMBER_MODIFIED_ALL)
  {Token.string == ","}
  (NUMBER_TYPE|NUMBER_MODIFIED_ALL)
  {Token.string == "and"}
  (NUMBER_TYPE|NUMBER_MODIFIED_ALL)
 ) 
 
Macro: NUMBER_LIST4

(
  (NUMBER_TYPE|NUMBER_MODIFIED_ALL)
  {Token.string == ","}
  (NUMBER_TYPE|NUMBER_MODIFIED_ALL)
  {Token.string == ","}
  (NUMBER_TYPE|NUMBER_MODIFIED_ALL)
  {Token.string == ","}
  (NUMBER_TYPE|NUMBER_MODIFIED_ALL)
  {Token.string == ","}
  {Token.string == "and"}
  (NUMBER_TYPE|NUMBER_MODIFIED_ALL)
 ) 

Macro: NUMBER_LIST5

(
  (NUMBER_TYPE|NUMBER_MODIFIED_ALL)
  {Token.string == ","}
  (NUMBER_TYPE|NUMBER_MODIFIED_ALL)
  {Token.string == ","}
  (NUMBER_TYPE|NUMBER_MODIFIED_ALL)
  {Token.string == ","}
  (NUMBER_TYPE|NUMBER_MODIFIED_ALL)
  {Token.string == "and"}
  (NUMBER_TYPE|NUMBER_MODIFIED_ALL)
 ) 

Macro: NUMBER_LIST_ALL

(
  (NUMBER_LIST|NUMBER_LIST1|NUMBER_LIST2|NUMBER_LIST3|NUMBER_LIST4|NUMBER_LIST5)
 )
 
Macro: PERCENT

(
  {Token.string == "%"}
 )
 
Macro: PERCENT_VALUE

(
  (NUMBER_TYPE|NUMBER_MODIFIED_ALL|NUMBER_SPAN_ALL|NUMBER_LIST_ALL)
  (PERCENT)
 ) 

Macro: PERCENT_VALUE1

(
  (PERCENT_VALUE)
  {Token.string == "and"}
  (PERCENT_VALUE)
 ) 

Macro: PERCENT_VALUE2

(
  (PERCENT_VALUE)
  {Token.string == ","}
  (PERCENT_VALUE)
  {Token.string == ","}
  {Token.string == "and"}
  (PERCENT_VALUE)
 ) 
 
Macro: PERCENT_VALUE3

(
  (PERCENT_VALUE)
  {Token.string == ","}
  (PERCENT_VALUE)
  {Token.string == "and"}
  (PERCENT_VALUE)
 )  
 
Macro: PERCENT_VALUE4

(
  (PERCENT_VALUE)
  {Token.string == "or"}
  (PERCENT_VALUE)
 )   
 
Macro: PERCENT_VALUE5

(
  (PERCENT_VALUE)
  {Token.string == "to"}
  (PERCENT_VALUE)
 )    

Macro: PERCENT_VALUE_ALL

(
  (PERCENT_VALUE|PERCENT_VALUE1|PERCENT_VALUE2|PERCENT_VALUE3|PERCENT_VALUE4|PERCENT_VALUE5)
 ) 
 
Macro: DIAMETER_MEASURE

(
  {Token.string == "nm"}
 )

Macro: DIAMETER_MEASURE1

(
  {Token.string == "μm"}
 ) 

Macro: DIAMETER_MEASURE2

(
  {Token.string == "Å"}
 )   
 
Macro: DIAMETER_MEASURE_ALL

(
  (DIAMETER_MEASURE|DIAMETER_MEASURE1|DIAMETER_MEASURE2)
 ) 
 
Macro: DIAMETER_MEASURE_VALUE

(
  (NUMBER_TYPE|NUMBER_MODIFIED_ALL|NUMBER_SPAN_ALL|NUMBER_LIST_ALL)
  (DIAMETER_MEASURE_ALL)
 ) 

Macro: DIAMETER_MEASURE_VALUE1

(
  (DIAMETER_MEASURE_VALUE)
  {Token.string == "and"}
  (DIAMETER_MEASURE_VALUE)
 ) 

Macro: DIAMETER_MEASURE_VALUE2

(
  (DIAMETER_MEASURE_VALUE)
  {Token.string == ","}
  (DIAMETER_MEASURE_VALUE)
  {Token.string == ","}
  {Token.string == "and"}
  (DIAMETER_MEASURE_VALUE)
 ) 
 
Macro: DIAMETER_MEASURE_VALUE3

(
  (DIAMETER_MEASURE_VALUE)
  {Token.string == ","}
  (DIAMETER_MEASURE_VALUE)
  {Token.string == "and"}
  (DIAMETER_MEASURE_VALUE)
 )  
 
Macro: DIAMETER_MEASURE_VALUE4

(
  (DIAMETER_MEASURE_VALUE)
  {Token.string == "or"}
  (DIAMETER_MEASURE_VALUE)
 )   
 
Macro: DIAMETER_MEASURE_VALUE5

(
  (DIAMETER_MEASURE_VALUE)
  {Token.string == "to"}
  (DIAMETER_MEASURE_VALUE)
 )     

Macro: DIAMETER_MEASURE_VALUE_ALL

(
  (DIAMETER_MEASURE_VALUE|DIAMETER_MEASURE_VALUE1|DIAMETER_MEASURE_VALUE2|DIAMETER_MEASURE_VALUE3|DIAMETER_MEASURE_VALUE4|DIAMETER_MEASURE_VALUE5)
 )  
 
Macro: ZETA_POTENTIAL

(
  {Token.string == "mV"}
 )

Macro: ZETA_POTENTIAL_VALUE

(
  (NUMBER_TYPE|NUMBER_MODIFIED_ALL|NUMBER_SPAN_ALL|NUMBER_LIST_ALL)
  (ZETA_POTENTIAL)
 ) 

Macro: ZETA_POTENTIAL_VALUE1

(
  (ZETA_POTENTIAL_VALUE)
  {Token.string == "and"}
  (ZETA_POTENTIAL_VALUE)
 ) 

Macro: ZETA_POTENTIAL_VALUE2

(
  (ZETA_POTENTIAL_VALUE)
  {Token.string == ","}
  (ZETA_POTENTIAL_VALUE)
  {Token.string == ","}
  {Token.string == "and"}
  (ZETA_POTENTIAL_VALUE)
 ) 
 
Macro: ZETA_POTENTIAL_VALUE3

(
  (ZETA_POTENTIAL_VALUE)
  {Token.string == ","}
  (ZETA_POTENTIAL_VALUE)
  {Token.string == "and"}
  (ZETA_POTENTIAL_VALUE)
 )  
 
Macro: ZETA_POTENTIAL_VALUE4

(
  (ZETA_POTENTIAL_VALUE)
  {Token.string == "or"}
  (ZETA_POTENTIAL_VALUE)
 )   
 
Macro: ZETA_POTENTIAL_VALUE5

(
  (ZETA_POTENTIAL_VALUE)
  {Token.string == "to"}
  (ZETA_POTENTIAL_VALUE)
 )      

Macro: ZETA_POTENTIAL_VALUE_ALL

(
  (ZETA_POTENTIAL_VALUE|ZETA_POTENTIAL_VALUE1|ZETA_POTENTIAL_VALUE2|ZETA_POTENTIAL_VALUE3|ZETA_POTENTIAL_VALUE4|ZETA_POTENTIAL_VALUE5)
 )   
 
Macro: CONCENTRATION

(
  {Token.string == "nM"}
 )

Macro: CONCENTRATION1

(
  {Token.string == "μM"}
 ) 
 
Macro: CONCENTRATION2

(
  {Token.string == "mM"}
 )  
 
Macro: CONCENTRATION3

(
  {Token.string == "M"}
 )  

Macro: CONCENTRATION4

(
  {Token.string == "ng"}
  {Token.string == "/"}
  {Token.string == "mL"}
 ) 

Macro: CONCENTRATION5

(
  {Token.string == "ng"}
  {Token.string == "/"}
  {Token.string == "ml"}
 ) 

Macro: CONCENTRATION6

(
  {Token.string == "μg"}
  {Token.string == "/"}
  {Token.string == "mL"}
 ) 
 
Macro: CONCENTRATION7

(
  {Token.string == "μg"}
  {Token.string == "/"}
  {Token.string == "ml"}
 )  

Macro: CONCENTRATION8

(
  {Token.string == "mg"}
  {Token.string == "/"}
  {Token.string == "mL"}
 ) 
 
Macro: CONCENTRATION9

(
  {Token.string == "mg"}
  {Token.string == "/"}
  {Token.string == "ml"}
 )  
 
Macro: CONCENTRATION10

(
  {Token.string == "mg"}
  {Token.string == "/"}
  {Token.string == "L"}
 )  
 
Macro: CONCENTRATION11

(
  {Token.string == "nmol"}
  {Token.string == "/"}
  {Token.string == "mL"}
 )   

Macro: CONCENTRATION12

(
  {Token.string == "nmol"}
  {Token.string == "/"}
  {Token.string == "ml"}
 )   
 
Macro: CONCENTRATION13

(
  {Token.string == "nmol"}
  {Token.string == "/"}
  {Token.string == "L"}
 )    
 
Macro: CONCENTRATION_ALL

(
  (CONCENTRATION|CONCENTRATION1|CONCENTRATION2|CONCENTRATION3|CONCENTRATION4|CONCENTRATION5|CONCENTRATION6|CONCENTRATION7|CONCENTRATION8|CONCENTRATION9|CONCENTRATION10|CONCENTRATION11|CONCENTRATION12|CONCENTRATION13)
 )    

Macro: CONCENTRATION_VALUE

(
  (NUMBER_TYPE|NUMBER_MODIFIED_ALL|NUMBER_SPAN_ALL|NUMBER_LIST_ALL)
  (CONCENTRATION_ALL)
 ) 

Macro: CONCENTRATION_VALUE1

(
  (CONCENTRATION_VALUE)
  {Token.string == "and"}
  (CONCENTRATION_VALUE)
 ) 

Macro: CONCENTRATION_VALUE2

(
  (CONCENTRATION_VALUE)
  {Token.string == ","}
  (CONCENTRATION_VALUE)
  {Token.string == ","}
  {Token.string == "and"}
  (CONCENTRATION_VALUE)
 ) 
 
Macro: CONCENTRATION_VALUE3

(
  (CONCENTRATION_VALUE)
  {Token.string == ","}
  (CONCENTRATION_VALUE)
  {Token.string == "and"}
  (CONCENTRATION_VALUE)
 )  
 
Macro: CONCENTRATION_VALUE4

(
  (CONCENTRATION_VALUE)
  {Token.string == "or"}
  (CONCENTRATION_VALUE)
 )   
 
Macro: CONCENTRATION_VALUE5

(
  (CONCENTRATION_VALUE)
  {Token.string == "to"}
  (CONCENTRATION_VALUE)
 )       

Macro: CONCENTRATION_VALUE_ALL

(
  (CONCENTRATION_VALUE|CONCENTRATION_VALUE1|CONCENTRATION_VALUE2|CONCENTRATION_VALUE3|CONCENTRATION_VALUE4|CONCENTRATION_VALUE5)
 )   
 
Macro: MOLECULAR_WEIGHT_MEASURE

(
  {Token.string == "Da"}
 )
 
Macro: MOLECULAR_WEIGHT_MEASURE1

(
  {Token.string == "kDa"}
 ) 
 
Macro: MOLECULAR_WEIGHT_MEASURE2

(
  {Token.string == "daltons"}
 )  

Macro: MOLECULAR_WEIGHT_MEASURE_ALL

(
  (MOLECULAR_WEIGHT_MEASURE|MOLECULAR_WEIGHT_MEASURE1|MOLECULAR_WEIGHT_MEASURE2)
 )   

Macro: MOLECULAR_WEIGHT_MEASURE_VALUE

(
  (NUMBER_TYPE|NUMBER_MODIFIED_ALL|NUMBER_SPAN_ALL|NUMBER_LIST_ALL)
  (MOLECULAR_WEIGHT_MEASURE_ALL)
 ) 

Macro: MOLECULAR_WEIGHT_MEASURE_VALUE1

(
  (MOLECULAR_WEIGHT_MEASURE_VALUE)
  {Token.string == "and"}
  (MOLECULAR_WEIGHT_MEASURE_VALUE)
 ) 

Macro: MOLECULAR_WEIGHT_MEASURE_VALUE2

(
  (MOLECULAR_WEIGHT_MEASURE_VALUE)
  {Token.string == ","}
  (MOLECULAR_WEIGHT_MEASURE_VALUE)
  {Token.string == ","}
  {Token.string == "and"}
  (MOLECULAR_WEIGHT_MEASURE_VALUE)
 ) 
 
Macro: MOLECULAR_WEIGHT_MEASURE_VALUE3

(
  (MOLECULAR_WEIGHT_MEASURE_VALUE)
  {Token.string == ","}
  (MOLECULAR_WEIGHT_MEASURE_VALUE)
  {Token.string == "and"}
  (MOLECULAR_WEIGHT_MEASURE_VALUE)
 )  

Macro: MOLECULAR_WEIGHT_MEASURE_VALUE4

(
  (MOLECULAR_WEIGHT_MEASURE_VALUE)
  {Token.string == "or"}
  (MOLECULAR_WEIGHT_MEASURE_VALUE)
 )   
 
Macro: MOLECULAR_WEIGHT_MEASURE_VALUE5

(
  (MOLECULAR_WEIGHT_MEASURE_VALUE)
  {Token.string == "to"}
  (MOLECULAR_WEIGHT_MEASURE_VALUE)
 )   
 
Macro: MOLECULAR_WEIGHT_MEASURE_VALUE_ALL

(
  (MOLECULAR_WEIGHT_MEASURE_VALUE|MOLECULAR_WEIGHT_MEASURE_VALUE1|MOLECULAR_WEIGHT_MEASURE_VALUE2|MOLECULAR_WEIGHT_MEASURE_VALUE3|MOLECULAR_WEIGHT_MEASURE_VALUE4|MOLECULAR_WEIGHT_MEASURE_VALUE5)
 )   

Rule: Percent

(
  (PERCENT_VALUE_ALL)
 ):percent -->
:percent.Percent = {rule = "Percent"}

Rule: DiameterMeasure

(
  (DIAMETER_MEASURE_VALUE_ALL)
 ):diametermeasure -->
:diametermeasure.DiameterMeasure = {rule = "DiameterMeasure"}

Rule: Charge

(
  (ZETA_POTENTIAL_VALUE_ALL)
 ):charge -->
:charge.Charge = {rule = "Charge"}

Rule: Concentration

(
  (CONCENTRATION_VALUE_ALL)
 ):concentration -->
:concentration.Concentration = {rule = "Concentration"}

Rule: MolecularWeightMeasure

(
  (MOLECULAR_WEIGHT_MEASURE_VALUE_ALL)
 ):molecularweightmeasure -->
:molecularweightmeasure.MolecularWeightMeasure = {rule = "MolecularWeightMeasure"}
